# Supplementary material for: Imagable 4T1 model for the study of late stage breast cancer
Source: BMC Cancer. 2008 Aug 9;8:228. doi: 10.1186/1471-2407-8-228 (PMC2529338; doi:10.1186/1471-2407-8-228)
Supplement: Additional File 1 — Gene table. A list of genes associated with the 4T1 metastatic phenotype. [file 1471-2407-8-228-S1.xls]

## Sheet: Info
TABLE V: Genes Distinguishing 4T1 Cell Line from Non-metastatic Sibling Lines1
1Listed genes are differentially expressed at a level of 2-fold or more in 4T1 relative to both of the two non-metastatic cell lines. Significance values for ratios obtained are listed as p values in parentheses. This table is included as an additional file.

## Sheet: Gene List
Gene Symbol	Description	4T1/67NR Ratio (p value . 10-6)	4T1/FARN Ratio (p value . 10-6)
Abcc3	ATP-binding cassette, sub-family C (CFTR/MRP), member 3	2.08 (340)	2.08 (0.70)
Acaa1	acetyl-Coenzyme A acyltransferase 1	2.45 (788)	2.08 (0.70)
Acadl	acetyl-Coenzyme A dehydrogenase, long-chain	2.09 (126)	2.05 (0.20)
Acat2	acetyl-Coenzyme A acetyltransferase 2	0.25 (379)	0.3 (0.1)
Agpt2	angiopoietin 2	2.57 (670)	2.79 (<0.1)
Agrn	agrin (Agrn)	4.57 (0.80)	5.10 (<0.1)
Akap12	A kinase (PRKA) anchor protein (gravin) 12	3.52 (2.90)	3.52 (<0.1)
Akr1b8	aldo-keto reductase family 1, member B8	0.19 (47.3)	0.50 (4.00)
Aldh3a1	aldehyde dehydrogenase family 3, subfamily A1	2.84 (210)	3.19 (<0.1)
Amotl1	angiomotin-like 1	2.11 (200)	2.24 (0.80)
Aqp1	aquaporin 1	0.24 (680)	0.25 (0.80)
Areg	amphiregulin	39.46 (1.20)	3.20 (<0.1)
Artn	artemin	3.58 (0.85)	3.58 (<0.1)
Atf3	activating transcription factor 3	2.18 (0.95)	3.58 (<0.1)
Axot	axotrophin (Axot)	2.28 (74.6)	2.43 (53.5)
B4galt1	UDP-Gal:betaGlcNAc beta 1,4- galactosyltransferase, polypeptide 1	2.25 (570)	2.30 (0.63)
Bmp1	bone morphogenetic protein 1	3.23 (930)	4.69 (<0.1)
C3	complement component 3	23.06 (0.40)	3.18 (0.20)
Car12	carbonic anyhydrase 12	6.69 (3.40)	6.69 (<0.1)
Card10	caspase recruitment domain family, member 10	5.85 (41.0)	5.85 (<0.1)
Cav1	caveolin, caveolae protein 1	0.17 (9.30)	0.06 (<0.1)
Cbx7	chromobox homolog 7	2.77 (276)	2.26 (0.80)
Ccl5	chemokine (C-C motif) ligand 5	4.97 (0.20)	4.97 (<0.1)
Ccl7	chemokine (C-C motif) ligand 7	0.34 (100)	0.41 (<0.1)
Ccng1	cyclin G1	0.11 (5.90)	0.13 (<0.1)
Cd34	CD34 antigen	0.15 (56.0)	0.09 (<0.1)
Cd47	CD47 antigen (Rh-related integrin-associated signal transducer)	4.20 (484)	4.09 (<0.1)
Cdh1	cadherin 1	2.46 (19.3)	2.46 (<0.1)
Cdk2ap1	CDK2 (cyclin-dependent kinase 2)-associated protein 1	0.46 (32.8)	0.50 (0.20)
Cdkn1a	cyclin-dependent kinase inhibitor 1A (p21)	0.07 (7.40)	0.15 (<0.1)
Cebpb	CCAAT/enhancer binding protein (C/EBP), beta	5.85 (2.00)	2.26 (<0.1)
Chka	choline kinase alpha	7.59 (380)	2.55 (<0.1)
Chst1	carbohydrate (keratan sulfate Gal-6) sulfotransferase 1	0.04 (5.20)	0.08 (<0.1)
Cib1	calcium and integrin binding 1 (calmyrin)	0.37 (58.4)	0.48 (1.10)
Cldn3	claudin 3	3.42 (5.50)	3.42 (<0.1)
Cldn4	claudin 4	5.33 (75.5)	5.73 (<0.1)
Cln3	ceroid lipofuscinosis, neuronal 3, (Batten, Spielmeyer-Vogt disease)	2.69 (9.20)	2.29 (<0.1)
Csf2	colony stimulating factor 2 (granulocyte-macrophage)	2.48 (38.7)	2.48 (<0.1)
Csf3	colony stimulating factor 3 (granulocyte)	22.96 (<0.1)	22.96 (<0.1)
Ctgf	connective tissue growth factor	2.55 (3.60)	2.55 (<0.1)
Ctsc	cathepsin C	4.21 (6.80)	4.21 (<0.1)
Ctsh	cathepsin H	2.66 (69.0)	7.96 (<0.1)
Cul7	cullin 7	3.64 (2.20)	3.64 (<0.1)
Cxcl1	chemokine (C-X-C motif) ligand 1	3.56 (210)	3.70 (<0.1)
Cxcl16	chemokine (C-X-C motif) ligand 16	14.36 (2.30)	14.36 (<0.1)
Cyb5	cytochrome b-5	0.14 (7.80)	0.23 (<0.1)
Cyp1b1	cytochrome P450, family 1, subfamily b, polypeptide 1	48.88 (1.70)	2.32 (<0.1)
Dap	death-associated protein (Dap)	0.27 (1.1)	0.40 (0.1)
Dio2	deiodinase, iodothyronine, type II	4.01 (<0.1)	4.01 (<0.1)
Dusp4	dual specificity phosphatase 4	7.06 (110)	18.41 (<0.1)
Dusp6	dual specificity phosphatase 6	2.00 (290)	2.25 (<0.1)
Edg2	endothelial differentiation, lysophosphatidic acid G-protein-coupled receptor, 2	0.34 (210)	0.19 (<0.1)
Edh4	EH-domain containing 4	2.73 (308)	2.81 (<0.1)
Egr1	early growth response 1	2.72 (440)	33.85 (<0.1)
Eml1	echinoderm microtubule associated protein like 1	0.20 (4.60)	0.34 (<0.1)
Eml1	echinoderm microtubule associated protein like 1	0.42 (0.5)	0.34 (<0.1)
Emp2	epithelial membrane protein 2	0.28 (629)	0.43 (2.20)
Emp3	epithelial membrane protein 3	0.28 (60.8)	0.24 (<0.1)
Enpp2	ectonucleotide pyrophosphatase/phosphodiesterase 2	2.02 (650)	2.02 (1.70)
Epb4.1l3	erythrocyte protein band 4.1-like 3	0.02 (0.3)	0.04 (<0.1)
Ephx1	epoxide hydrolase 1, microsomal	0.08 (0.50)	0.10 (<0.1)
Ets2	E26 avian leukemia oncogene 2, 3 domain	4.29 (39.2)	2.89 (<0.1)
F2rl1	coagulation factor II (thrombin) receptor-like 1	4.27 (12.0)	4.27 (<0.1)
Fhl2	four and a half LIM domains 2	2.25 (11.2)	4.87 (<0.1)
Flt1	FMS-like tyrosine kinase 1	3.31 (5.10)	3.34 (<0.1)
Foxc2	forkhead box C2	5.20 (1.30)	5.20 (<0.1)
Fxyd5	FXYD domain-containing ion transport regulator 5	0.24 (190)	0.40 (3.30)
Fzd6	frizzled homolog 6 (Drosophila)	6.29 (3.10)	6.29 (<0.1)
Fzd7	frizzled homolog 7 (Drosophila)	3.47 (<0.1)	3.43 (<0.1)
Gaa	glucosidase, alpha, acid	4.83 (4.4)	4.27 (<0.1)
Gadd45a	growth arrest and DNA-damage-inducible 45 alpha	4.46 (270)	4.08 (<0.1)
Gas5	growth arrest specific 5	4.42 (230)	3.09 (<0.1)
Gbp1	guanylate nucleotide binding protein 1	3.28 (120)	3.11 (<0.1)
Gcnt2	glucosaminyl (N-acetyl) transferase 2, I-branching enzyme (Gcnt2), transcript variant 3	5.49 (78.3)	9.48 (<0.1)
Gdnf	glial cell line derived neurotrophic factor	0.20 (220)	0.17 (<0.1)
Glipr1	GLI pathogenesis-related 1 (glioma)	0.03 (3.80)	0.15 (<0.1)
Glrp1	glutamine repeat protein 1	14.18 (<0.1)	14.18 (<0.1)
Gmds	GDP-mannose 4, 6-dehydratase	0.44 (120)	0.43 (<0.1)
Gp38	glycoprotein 38 (Gp38)	0.01 (<0.1)	0.02 (<0.1)
Grb7	growth factor receptor bound protein 7	3.57 (77.0)	3.57 (<0.1)
Gstm1	glutathione S-transferase, mu 1	0.06 (1.90)	0.23 (<0.1)
H2-M3	histocompatibility 2, M region locus 3	0.15 (24.2)	0.32 (<0.1)
H2-T23	histocompatibility 2, T region locus 23	10.93 (0.50)	10.93 (<0.1)
Has2	hyaluronan synthase 2	3.42 (<0.1)	3.42 (<0.1)
Helb	helicase (DNA) B	0.30 (500)	0.48 (1.30)
Hhip	Hedgehog-interacting protein	2.52 (19.0)	2.52 (<0.1)
Hist1h3b	histone 1, H3b	0.12 (114)	0.36 (0.1)
Hist1h3e	histone 1, H3e	0.13 (54.5)	0.41 (0.1)
Hprt	hypoxanthine guanine phosphoribosyl transferase	0.38 (660)	0.48 (0.50)
Hras1	Harvey rat sarcoma virus oncogene 1	0.23 (280)	0.25 (<0.1)
Hspb8	heat shock 27kDa protein 8	0.40 (320)	0.44 (0.90)
Igf2	insulin-like growth factor 2	0.18 (31.9)	0.02 (<0.1)
Igsf4a	immunoglobulin superfamily, member 4A (Igsf4a), transcript variant 3	0.11 (66.5)	0.09 (<0.1)
Il1a	interleukin 1 alpha	3.20 (54.0)	3.20 (<0.1)
Il23a	interleukin 23, alpha subunit p19	2.86 (3.4)	2.86 (<0.1)
Impact	imprinted and ancient	0.35 (19.7)	0.39 (<0.1)
Irf1	interferon regulatory factor 1	2.95 (980)	4.56 (<0.1)
Itga3	integrin alpha 3	3.77 (86.5)	2.40 (0.40)
Itga6	integrin alpha 6	3.86 (100)	4.65 (<0.1)
Itih2	inter-alpha trypsin inhibitor, heavy chain 2	3.82 (3.5)	3.83 (<0.1)
Jag1	jagged 1	2.06 (73.2)	2.06 (0.20)
Jak2	Janus kinase 2	5.72 (2.60)	5.88 (<0.1)
Klf5	Kruppel-like factor 5	4.49 (280)	14.93 (<0.1)
Krt1-18	keratin complex 1, acidic, gene 18	18.42 (1.30)	19.52 (<0.1)
Krt2-7	keratin complex 2, basic, gene 7	52.40 (<0.1)	52.40 (<0.1)
Krtcap3	keratinocyte associated protein 3	8.55 (<0.1)	8.55 (<0.1)
Lama5	laminin, alpha 5	2.76 (79.2)	2.12 (1.10)
Large	Mus musculus like-glycosyltransferase	0.20 (48.0)	0.15 (<0.1)
Lcn2	lipocalin 2	127.36 (<0.1)	2.85 (<0.1)
Lcn7	lipocalin 7	5.64 (4.3)	2.96 (0.2)
Limk1	LIM-domain containing, protein kinase	0.22 (76.8)	0.37 (<0.1)
Mapk12	mitogen-activated protein kinase 12	4.19 (17.4)	4.19 (<0.1)
Mmp13	matrix metalloproteinase 13	5.82 (0.40)	5.82 (<0.1)
Mmp3	matrix metalloproteinase 3	5.21 (360)	17.12 (<0.1)
Mmp9	matrix metalloproteinase 9	8.39 (400)	26.36 (<0.1)
Mrpl23	mitochondrial ribosomal protein L23	0.35 (310)	0.45 (0.20)
Mtbp	Mdm2, transformed 3T3 cell double minute p53 binding protein	3.76 (16.7)	3.10 (<0.1)
Myc	myelocytomatosis oncogene	2.29 (59.1)	2.29 (<0.1)
Myo1b	myosin IB	3.21 (0.2)	2.61 (0.3)
Myo5c	myosin VC	2.16 (99.2)	2.16 (0.2)
Ndrl	N-myc downstream regulated-like	2.76 (510)	3.29 (<0.1)
Nfil3	nuclear factor, interleukin 3, regulated	5.91 (28.9)	2.15 (1.1)
Nrarp	Notch-regulated ankyrin repeat protein	7.24 (1.50)	7.24 (<0.1)
Nrip1	nuclear receptor interacting protein 1	2.89 (205)	3.06 (<0.1)
Nt5e	5 nucleotidase, ecto	7.68 (1.20)	7.68 (<0.1)
Oaz1	ornithine decarboxylase antizyme	0.34 (3.60)	0.40 (0.2)
Oprs1	opioid receptor, sigma 1	0.33 (260)	0.45 (1.2)
Pawr	PRKC, apoptosis, WT1, regulator	5.97 (<0.1)	3.45 (<0.1)
Pem	placentae and embryos oncofetal gene	0.01 (0.30)	0.01 (<0.1)
Pes1	pescadillo homolog 1, containing BRCT domain (zebrafish)	2.53 (34.5)	2.25 (<0.1)
Pfkfb3	6-phosphofructo-2-kinase/fructose-2,6-biphosphatase 3	8.90 (0.30)	8.90 (<0.1)
Pfn2	profilin 2	0.33 (33.2)	0.15 (<0.1)
Plau	plasminogen activator, urokinase	6.01 (100)	3.08 (<0.1)
Plec1	plectin 1 (Plec1), transcript variant 1	0.48 (441)	0.47 (1.8)
Plk3	polo-like kinase 3 (Drosophila)	2.46 (220)	2.35 (<0.1)
Podxl	podocalyxin-like	8.39 (12.5)	8.39 (<0.1)
Prickle1	prickle like 1 (Drosophila)	4.27 (<0.1)	4.27 (<0.1)
Prkar2b	protein kinase, cAMP dependent regulatory, type II beta (Prkar2b)	0.37 (170)	0.12 (<0.1)
Prkca	protein kinase C, alpha	0.32 (260)	0.42 (<0.1)
Prkcd	protein kinase C, delta	3.33 (13.6)	2.00 (5.9)
Pvrl2	poliovirus receptor-related 2	6.19 (47.1)	3.23 (0.2)
Rbp1	retinol binding protein 1, cellular	6.31 (.50)	6.31 (<0.1)
Rbx1	ring-box 1 (Rbx1), mRNA.	0.46 (79.2)	0.43 (0.1)
Runx1	runt related transcription factor 1	2.25 (1.20)	2.25 (<0.1)
Saa3	serum amyloid A 3	31.40 (<0.1)	16.11 (<0.1)
Sema3f	sema, immunoglobulin, short basic domains, secreted, (semaphorin) 3F	7.17 (0.10)	7.17 (<0.1)
Sema5a	sema domain, seven thrombospondin repeats (type 1 and type 1-like), transmembrane domain (TM) and short cytoplasmic domain, (semaphorin) 5A	0.09 (34.0)	0.08 (<0.1)
Semcap2	semaF cytoplasmic domain associated protein 2	4.37 (0.2)	4.37 (<0.1)
Serpina3g	serine (or cysteine) proteinase inhibitor, clade A, member 3G	5.46 (<0.1)	5.46 (<0.1)
Serpine2	serine (or cysteine) proteinase inhibitor, clade E, member 2	10.62 (<0.1)	10.62 (<0.1)
Serpinh1	serine (or cysteine) proteinase inhibitor, clade H, member 1	2.42 (120)	51.55 (<0.1)
Slc39a4	solute carrier family 39 (zinc transporter), member 4	3.04 (11.2)	3.04 (<0.1)
Smox	spermine oxidase	6.48 (390)	3.94 (<0.1)
Socs1	suppressor of cytokine signaling 1	0.10 (3.90)	0.47 (0.60)
Stat1	signal transducer and activator of transcription 1	4.43 (28.3)	2.74 (0.70)
Stc1	stanniocalcin 1	3.58 (14.2)	3.58 (<0.1)
Sumo3	SMT3 suppressor of mif two 3 homolog 3 (yeast)	3.75 (110)	14.33 (<0.1)
Tgm2	transglutaminase 2, C polypeptide	2.44 (4.50)	2.67 (<0.1)
Tiam1	T-cell lymphoma invasion and metastasis 1	6.97 (1.10)	7.24 (<0.1)
Tjp2	tight junction protein 2	4.03 (210)	8.42 (<0.1)
Tlr2	toll-like receptor 2	4.03 (6.20)	3.77 (<0.1)
Tpm2	tropomyosin 2, beta	0.08 (<0.1)	0.05 (<0.1)
Tnfaip3	tumor necrosis factor, alpha-induced protein 3	5.04 (<0.1)	4.73 (<0.1)
Tnfrsf19	tumor necrosis factor receptor superfamily, member 19	5.39 (<0.1)	5.39 (<0.1)
Traf1	Tnf receptor-associated factor 1	2.71 (210)	6.52 (<0.1)
Trib3	tribbles homolog 3 (Drosophila)	17.03 (28.1)	2.15 (<0.1)
Trp53	transformation related protein 53	0.24 (620)	0.41 (5.40)
Tslp	thymic stromal lymphopoietin	31.46 (0.1)	31.46 (<0.1)
Tyki	thymidylate kinase family LPS-inducible member	3.71 (44.3)	3.71 (<0.1)
Usp18	ubiquitin specific protease 18	5.30 (74.8)	2.97 (0.2)
Usp20	ubiquitin specific protease 20	0.31 (43.9)	0.50 (1.2)
Vegfc	vascular endothelial growth factor C	6.85 (6.70)	6.85 (<0.1)
Vil2	villin 2	5.80 (7.50)	2.79 (<0.1)
Wnt10a	wingless related MMTV integration site 10a	3.28 (5.30)	3.28 (<0.1)
Zdhhc12	zinc finger, DHHC domain containing 12	6.63 (120)	17.03 (<0.1)
